# Supplementary material for: Information extraction from free text for aiding transdiagnostic psychiatry: constructing NLP pipelines tailored to clinicians’ needs
Source: BMC Psychiatry. 2022 Jun 17;22:407. doi: 10.1186/s12888-022-04058-z (PMC9206307; doi:10.1186/s12888-022-04058-z)
Supplement: Supplementary file 2 — Additional file 2: [file 12888_2022_4058_MOESM2_ESM.xlsx]

## Sheet: results_comparative_review
auteur en jaar	followup	intervention_control	intervention_specs	patient_type	n_group	hamilton_mean	hamilton_sd	SF_physical_mean	SF_physical_SD	SF_mental_health_mean	SF_mental_health_SD	SF_general_health_mean	SF_general_health_SD	SF_role_physical_mean	SF_role_physical_SD	SF_role_emtional_mean	SF_role_emotional_SD	SF_vitality_mean	SF_vitality_SD	SF_bodily_pain_mean	SF_bodily_pain_SD	SF_social_functioning_mean	SF_social_functioning_SD	statistic	Physical_component_score_mean	physical_component_score_SD	mental _component_score_mean	mental _component_score_SD
phiip 1999	8	control Iintervention_1 Intervention_2	placebo hyperemicum impramine	outpatients	47 106 110	-12.1	7.4																	change	4.7	6.7	13.1	10.7
						22.7	4																	baseline
						10.6																		follow-up
						-15.4	8.1																	change	8.2	10	18.4	11.8
						22.7	4.2																	baseline
						7.3																		follow-up
						-14.2	7.3																	change	5.8	9.9	17	13
						22.2	4.2																	baseline
						7																		follow-up
fortner 1999	12	intervention_1	buproprion	outpatients	18	-7.8		10.3		17.1		9		22.3		18.5		15.9		14.2		18		change
						18.3	1	50	7	46.7	4.2	51.3	5.8	31.9	8.5	31.5	9.1	31.9	5.7	59.1	6.8	43.8	6.5	baseline
						10.5	1	60.3	6.5	63.8	6	60.3	5.6	54.2	9.7	50	9.8	47.8	6.3	73.3	5.9	61.8	7.3	follow-up
gleason 2002	8	intervention_1	citalopram	outpatients	15	-11.5		9.7		31.6		8.4		35		57.7		23		20.5		31.7		change
						19.2		71.3	19.9	42.8	11.5	47.3	23.8	30	34.4	26.7	33.8	22	17.3	59.5	18.9	48.3	20	baseline
						7.7		81	16.9	74.4	13.9	55.7	26.8	65	38.7	84.4	33	45	25	80	25.8	80	25.8	follow-up
ceroni 2002	52	intervention_1	experimental case program	outpatients	80			21.6	52.1	16.7	24.4									9	34	13.2	27.8	change
						13.4	2	64.5	38.5	44.7	17.2									55.5	25.5	58.7	20.7	baseline
						13	5.5	84.4	13.6	61	15.3									65.2	25.8	72.3	18.7	follow-up
miner 2002	12	intervention_1 intervention_2 intervention_3	citalopram paroxetine sertraline	outpatients	81 72 82	0.6	5.2	1.9	10.3	4.9	24.3	5.8	17.2	1.9	34.9	18.1	48	7.4	21.8	6	23.1	2.9	29.9	change
																								baseline
																								follow-up
						0.4	4.7	1.4	8.9	4.5	20.7	0.5	15	-1	34.9	16.2	44.1	9.3	26	-3.1	21.7	4.5	29.8	change
																								baseline
																								follow-up
						1.1	5.5	0.2	13.6	7.7	20.8	1.5	13.4	-0.9	34.6	17.5	43.9	8.5	23.4	-0.7	22.3	7	27.8	change
																								baseline
																								follow-up
marangell 2002	52	responders non-responders	vagus nerve stimulation	outpatients	12 18	-30		19.1		52.4		19		43.2		78.8		53.2		14.3		48.9		change
						39.1	5.2	59.1	24.6	20	11.6	54.7	31.5	34.1	39.2	3	10.1	7.7	6.1	54.3	21.9	26.1	18.1	baseline
						9.1	7.8	78.2	20	72.4	16.7	73.7	20	77.3	36.2	81.8	22.9	60.9	23.2	68.6	25.7	75	18.5	follow-up
						-10.7		-0.1		16		-2.4		-7.3		16.6		12.5		-1.3		22.5		change
						37.3	5.7	55.5	28.4	26.2	17.7	46.5	21.6	51.4	42.2	11.1	19.8	12.5	11.1	48.3	28	19.4	20.2	baseline
						26.6	10.6	55.4	29.7	42.2	21.3	44.1	24.9	44.1	45.5	27.7	35.8	25	23.9	47	31.2	41.9	30.6	follow-up
gask 2004	52	intervention_1	educational intervention GP	outpatients	92	-1.9		1.4		4.7		9.2		13.3		17.9		5.8		4		11.9		change
																								baseline
																								follow-up
trick 2004	26	intervention_1 intervention_2	venlafaxine diothiepin	outpatients	45 43	-14.87		2.25		29.21		11.97		12.82		28.58		31.1		5.74		-2.82		change
						21.59		56.55		45.11		56.75		36.18		23.42		29.3		64.04		47.71		baseline
						6.72		58.8		74.32		68.72		49		52		60.4		69.78		44.89		follow-up
						-13.7		5.79		24.29		12.97		31.12		40.32		18.45		7.82		-2.74		change
						20.98		54.9		41.3		46.54		27.5		27.5		30.46		60		48.33		baseline
						7.28		60.69		65.59		59.51		58.62		67.82		48.91		67.82		45.59		follow-up
gulseren 2005	12	intervention_1 intervention_2	fluoxetine paroxetine	outpatients	11 9	-0.62	29.5	0.74	0.22	-0.63	0.78	0.53	0.87	0.33	0.94	0.85	0.96	0.99	1.1	0.49	0.95	0.63	0.96	change
						17.5	2.4	56.8	19.3	43.6	21.6	33.3	19.5	25	37.1	30	29.5	23.2	17.3	42.5	26.1	44.2	29.7	baseline
																								follow-up
						0.66	31.9	1.42	2.49	0.8	1.07	0.92	1.21	0.87	1.54	0.87	1.21	0.99	0.97	1.2	2.01	1.07	2.41	change
						18.8	3	44.4	27.4	36.9	19.2	23.5	11.8	22.2	34.1	39.9	45.4	26.1	14.5	36.5	28.5	69.2	35.1	baseline
																								follow-up
cole 2006	26	intervention_1 control	Psychiatrist treatment usual geriatric care	inpatients	33 31	-6.3																		change	-2.9		9.4
						21.3	5.5																	baseline	32.8	7.2	37.4	10.9
																								follow-up
						-5																		change	-2.7		9.2
						20.1	5.9																	baseline	33.9	11.7	34.3	13.2
																								follow-up
wise 2007	8	intervention_1 control	duloxetine placebo	outpatients	52 26	-6.49																		change	0.61		8.33
																								baseline
																								follow-up
						-3.72																		change	-1.14		6.18
																								baseline
																								follow-up
rollmann 2009	32	intervention_1 control	telephone delivered care Usual care	outpatients	150 152	-7.6																		change	12.8		6.8
						16.6																		baseline	31.2		43.1
						9																		follow-up	44		50
						-4.5																		change	11.1		3.6
						16																		baseline	30.3		42.5
						11.4																		follow-up	41.4		46.2
kendrick 2009	26	intervention_1	SSRI	outpatients	112	-7.53		4.03		24.3		10.41		16.24		41.74		23.46		11.83		25.25		change
						15.45	2.09	73.93	25.95	38.83	13.97	49.75	20.05	43.99	38.14	16.97	25.92	27.81	17.58	58.24	22.35	45.54	22.19	baseline
						7.92	5.67	77.96	25.25	63.13	19.53	60.16	24.11	60.23	41.23	58.71	41.67	51.27	23.67	70.07	27.83	70.79	25.9	follow-up
		control	supportive care		108	-5.95		5.04		21.14		13.83		21.64		38.03		17.32		11.14		13.46		change
						15.68	2.46	70.48	25.63	38.65	14.55	47.48	19.43	43.69	39.17	19.18	29.8	27.9	16.68	52.15	22.66	43.75	18.99	baseline
						9.73	5.57	75.52	28.79	59.79	19.94	61.31	20.17	65.33	40.46	57.21	42.92	45.22	24.78	63.29	26.24	57.21	42.92	follow-up
brothers 2011	26	intervention_1	exercise and cognitive intervention	outpatients	36	-7.13																		change	-1.83		9.07
						20.3	5.41																	baseline	38.19	9.77	34.97	9.32
						13.17	8.68																	follow-up	36.36	9.24	44.04	11.44
han 2012	8	intervention_1	GGBT	outpatients	82	-0.71	3.23	1.37	4.21	3.93	5.11	2.2	3.87	0.44	1.5	0.56	1.61	2.15	3.64	0.578	1.89	0.86	1.84	change	comorbidity
						14.96	1.84	21.67	4.28	13.15	4.14	10.93	3.19	5.09	1.22	3.79	1.1	9.56	3.81	6.62	1.93	5.12	1.54	baseline
																								follow-up
		control	placebo			-6.71	3.14	2.24	3.53	4.1	5.11	1.68	3.71	0.79	1.24	0.63	1.74	2.93	3.75	1.31	1.79	1.11	1.87	change
						15.18	1.98	21.91	3.58	12.99	4.18	12.67	4.04	5.47	1.42	4.02	1.37	9.37	3.52	6.42	2.04	5.04	1.47	baseline
																								follow-up
bewernick 2012	104	intervention_1	deep brain stimulation	outpatients	11	-12.7																		change	3.6		4.9
						32.2	5.6																	baseline	34	4.5	19.4	4.9
						19.5	9																	follow-up	37.6	8.5	24.3	11.4
cao 2013	6	intervention_1	fluoxetine	outpatients	103	-17.61		12.13		29.4		17.72		33.01		26.54		31.27		6.46		32.28		change
						26.42	6.16	80.73	18.92	27.53	15.89	30.79	18.45	25.97	38.5	4.53	13.24	22.18	18.4	70.54	22.95	32.28	25.03	change
						8.81	6.04	92.86	8.9	56.93	18.02	48.51	20.4	58.98	41.55	31.07	40.22	53.45	20.16	77	18.35	64.56	28.07	follow-up
zhang 2016	52	intervention_1	CGT	outpatients	32																			change	6.37		10.28
						10	3.82	28.13	2.59	19.38	4.3	14.44	3.93	6.66	1.58	4.81	1.15	15.41	3.88	9.91	1.38	8.94	1.61	baseline	59.13	6.54	48.53	9.19
						1.78	1.21	29.16	1.37	24.19	2.71	18.16	2.73	7.81	0.47	5.88	0.34	18.72	2.49	10.38	1.16	10.03	1.03	follow-up	65.5	4.05	58.81	5.53
		control	usual care		30																			change	3.14		8.54
						9.6	2.27	27.13	3.17	15.87	2.47	13.1	2.55	6.7	1.62	3.33	0.61	12.47	2.24	8.7	1.58	8.07	1.17	baseline	55.63	6.04	39.73	4.58
						5.67	1.37	27.93	2.68	19.03	2.14	14.37	2.82	7.33	1.24	5.23	0.68	14.9	1.84	9.13	1.74	9.1	1.03	follow-up	58.77	5.59	48.27	4.19
shinmei 2016	12	intervention_1	CGT	outpatients	18	-5.9		3.6		4.8		2.5		9.6		6.2		7.9		0.1		7.9		change
						14.3	4.5	68.2	16.3	61.8	17.6	36.2	14.5	58.5	27.1	64	23.8	41.1	20.6	52.5	25.4	64.5	24	baseline
						8.4	3.7	71.8	18.6	66.6	16.9	38.7	21	68.1	26.4	70.2	23.1	49	16.8	52.6	23.2	72.4	23	follow-up
huang 2017	12	intervention_1	ECT	inpatients	95	-23.9	9	19.6	28.4	25.2	21.4	22.1	23.2	18.2	44.6	22.8	42.5	22.2	23.3	19.1	31.1	25.1	30.3	change
						30.5	7.5	60.6	27	20	15.4	22.3	17.7	13.2	29.4	6.3	17	21.7	18	47.4	29.2	33	25.7	baseline
						6.6	5.1	80.2	20.3	45.2	19.1	44.4	23.9	31.3	40.3	29.1	41.3	43.9	20.2	66.5	26.6	58.2	25.1	follow-up
yang 2017	6	intervention_1	fluoxetine	inpatients	106	-17.7	8.5	2.4	23.7	10.9	23.9	7.9	22.8	13.4	45.1	17.6	40	9.2	21.9	5.6	24.1	9.2	27.2	change	1.3	9.3	6.4	11.6
						31.4	6.4	61.5	25.7	26.7	19.3	24.6	19.6	15.1	30.8	5.7	17.5	24.6	19.6	45.3	26.1	33.8	22.9	baseline	39.3	10	23.3	8.62
						13.7	8.3	63.9	25.4	37.6	22.2	33.7	23.2	28.5	41.9	23.3	39.1	22.7	23.2	50.9	29.2	23.3	39.1	follow-up	40.6	10.6	29.7	11.3
jiang 2018	12	intervention_1	EPA_DHA	outpatients	28	-6.32	-2.88		-24.05		-14.34		-12.28					5.84		0.86		8.42		change
						22.22	3.78	43.64	27.05	61.25	17.44	38.49	15.08					35.76	20.92	53.94	28.78	57.58	24.99	baseline
						15.9	0.9	41.1	3	62.9	3.1	41.1	2.8					41.6	3.5	54.8	3.7	66	4.6	follow-up
		intervention_2	high_EPA		24	-7.67		8.93		12.06		5.59						10.13		14.87		17.47		change
						22.67	4.24	33.57	27.13	54.74	19.01	34.71	18.94					30.57	19.28	43.43	26.75	46.43	27.72	baseline
						15	1	42.5	3.1	66.8	3.3	40.3	3					40.7	3.8	58.3	3.9	63.9	5	follow-up
		control	placebo		28	-8.86		3.8		5.47		6						10.39		9.04		-1.83		change
						23.56	4.53	39.1	25.79	58.03	19.63	34	16.26					28.71	16.95	46.86	25.85	53.93	21.17	baseline
						14.7	0.9	42.9	2.8	63.5	3	40	2.7					39.1	3.4	55.9	3.5	52.1	4.4	follow-up
trottler 2018	12	intervention_1	vagus nerve stimulation	outpatients	10	-14.9																		change	-3		16.6
						27.3																		baseline	43.5		19.4
						12.4																		follow-up	40.5		36
	52					-15.7																		change	1.8		12.2
						27.3																		baseline	43.5		19.4
						11.6																		follow-up	45.3		31.6
deslandes 2010	52	intervention_1	exercise and cognitive intervention	outpatients	10	-3.55	7.12	4.28	11.7	16.57	18.89	1.85	11.85	10.71	45.31	38.09	48.79	11.42	18.41	-2.42	25.5	26.78	39.15	change
																								baseline
																								follow-up
		control	pharmacological			0.87	8.59	-12.5	6.45	-7	28.54	9.25	32.18	-31.25	47.32	-8.3	41.94	13.75	29.54	-0.5	11.61	-6.25	52.53	change
																								baseline
																								follow-up
revicki 1998	26	control	subMRT	outpatients	163	-5.3																		change			21.4
						14.1																		baseline			26.3	9.3
						8.8																		follow-up			47.7
		intervention_1	MRT		195	-4.9																		change			19.5
						13.8																		baseline			25.7	7.5
						8.9																		follow-up			45.2
thompson 2000	12	intervention_1	fluoxetine	outpatients	73	-2.34																		change			29.13
																								baseline
																								follow-up
		intervention_2	dothiepin		73	-1.45																		change			18.22
																								baseline
																								follow-up
